# Supplementary material for: High-resolution, high-throughput detection of hidden antibiotic resistance with the dilution-and-delay (DnD) susceptibility assay
Source: Nat Commun. 2026 Mar 7;17:3641. doi: 10.1038/s41467-026-70174-z (PMC13096344; doi:10.1038/s41467-026-70174-z)
Supplement: Supplementary file 4 — Source Data [file 41467_2026_70174_MOESM4_ESM.xlsx]

## Sheet: Fig. 1
Validation of Dilution-to-Extinction, Delay-to-Growth and DnD in defined ratios of Colistin-R/S Mixed Strains
R: (R+S) Input ratios		1e-08	1e-06	0.0001	0.01	1
Output ratio in Dilution-to-Extinction	Rep 1	1e-07	1e-05	0.001	0.1	0.1
	Rep 2	1e-08	1e-06	0.001	0.1	1
	Rep 3	1e-08	1e-06	0.0001	0.01	1
	Average	4e-08	4e-06	0.0007	0.07	0.7
	SD	5.19615e-08	5.19615e-06	0.000519615	0.0519615	0.519615
Output ratio in Delay-to-Growth	Rep 1	2.39e-08	9.38e-07	8.329e-05	0.008393	0.913012
	Rep 2	3.8392e-08	8.92e-07	7.3265e-05	0.00938212	0.882103
	Rep 3	2.9381e-08	7.399e-07	8.5931e-05	0.00819293	0.832919
	Average	3.05577e-08	8.56633e-07	8.08287e-05	0.00865602	0.876011
	SD	7.3173e-09	1.03677e-07	6.6821e-06	0.000636732	0.0403926
Output ratio in Dilution-and-Delay	Rep 1	1.72913e-08	1.1208e-06	0.000110032	0.0112994	0.952838
	Rep 2	1.355e-08	9.3281e-07	9.59812e-05	0.00982899	0.953391
	Rep 3	9.821e-09	1.2874e-06	9.28756e-05	0.0101848	0.983929
	Average	1.35541e-08	1.11367e-06	9.96296e-05	0.0104377	0.963386
	SD	3.73515e-09	1.77402e-07	9.14158e-06	0.000767138	0.0177929

## Sheet: Fig. 2
Resistance Frequency in Previously Characterized Antibiotic-HR Clinical Isolates Measured by Dilution-to-Extinction, Delay-to-Growth and DnD
E. cloacae AMK107	PAP			DnD			Dilution-to-Extinction			Delay-to-Growth			Dilution-to-Extinction with Replicates
Colistin Concentrations (μg/mL)	Rep 1	Rep 2	Rep 3	Rep 1	Rep 2	Rep 3	Rep 1	Rep 2	Rep 3	Rep 1	Rep 2	Rep 3	Rep 1	Rep 2	Rep 3
0	1	1	1	1	1	1	1	1	1	1	1	1	1	1	1
2	0.0163636	0.0116667	0.00571429	0.0093291	0.0079205	0.0099913	0.01	0.01	0.001	0.0079373	0.005298	0.001293	0.0123001	0.0356382	0.0217382
8	0.00072727	0.001	0.00085714	0.00070021	0.00053281	0.00052991	0.001	0.001	0.001	0.00042123	0.0002302	0.00071023	0.00063292	0.00159281	0.00081832
32	0.000363636	0.00025	0.000171429	0.00039182	0.00072921	0.00030294	0.0001	0.001	0.0001	0.00022301	0.00020028	0.00010291	0.000392913	0.000128381	0.00029381
128	8.18182e-05	0.0001	0.0001	9.29592e-05	6.2013e-05	7.3921e-05	0.0001	0.0001	1e-05	6.29e-05	4.2913e-05	1.2941e-05	6.30201e-05	8.18832e-05	0.000209938
512	2.948e-06	5.789e-06	1.423e-06	3.938e-06	3.289e-06	1.988e-06	1e-06	1e-06	1e-05	1.328e-06	2.394e-06	1.077e-06	2.999e-06	3.827e-06	1.046e-06
E. coli AMK117	PAP			DnD			Dilution-to-Extinction			Delay-to-Growth			Dilution-to-Extinction with Replicates
Tobramycin Concentrations (μg/mL)	Rep 1	Rep 2	Rep 3	Rep 1	Rep 2	Rep 3	Rep 1	Rep 2	Rep 3	Rep 1	Rep 2	Rep 3	Rep 1	Rep 2	Rep 3
0	1	1	1	1	1	1	1	1	1	1	1	1	1	1	1
5	0.857143	0.933333	0.818182	0.739212	0.892091	0.92021	1	0.1	0.1	0.920132	0.32991	0.790102	0.388137	0.592813	0.52893
10	0.000285714	0.000333333	0.000909091	0.00069392	0.00053201	0.00092001	0.001	0.001	0.01	0.00120302	0.00102032	0.000320013	0.000411775	0.000988213	0.000818823
20	4.28571e-05	5.33333e-05	8.18182e-05	8.29132e-05	3.32132e-05	3.22192e-05	1e-05	0.001	0.001	7.92013e-05	0.000179201	9.201e-05	5.61658e-05	7.29921e-05	7.19902e-05
40	4.28571e-06	8e-06	6.36364e-06	7.42e-06	6.32e-06	5.81e-06	1e-06	1e-06	1e-05	7.42e-06	1.35e-05	5.29e-06	2.94e-06	1.39291e-05	2.88912e-06
K. pneumoniae KMK4	PAP			DnD			Dilution-to-Extinction			Delay-to-Growth			Dilution-to-Extinction with Replicates
Meropenem Concentrations (μg/mL)	Rep 1	Rep 2	Rep 3	Rep 1	Rep 2	Rep 3	Rep 1	Rep 2	Rep 3	Rep 1	Rep 2	Rep 3	Rep 1	Rep 2	Rep 3
0	1	1	1	1	1	1	1	1	1	1	1	1	1	1	1
5	0.857143	0.933333	0.818182	0.739212	0.892091	0.92021	1	0.1	0.1	0.920132	0.32991	0.790102	0.388137	0.592813	0.52893
10	0.000285714	0.000333333	0.000909091	0.00069392	0.00053201	0.00092001	0.001	0.001	0.01	0.00120302	0.00102032	0.000320013	0.000411775	0.000988213	0.000818823
20	4.28571e-05	5.33333e-05	8.18182e-05	8.29132e-05	3.32132e-05	3.22192e-05	1e-05	0.001	0.001	7.92013e-05	0.000179201	9.201e-05	5.61658e-05	7.29921e-05	7.19902e-05
40	4.28571e-06	8e-06	6.36364e-06	7.42e-06	6.32e-06	5.81e-06	1e-06	1e-06	1e-05	7.42e-06	1.35e-05	5.29e-06	2.94e-06	1.39291e-05	2.88912e-06
Relative Deviation from Mean PAP	Rep 1	Rep 2	Rep 3	Rep 4	Rep 5	Rep 6	Rep 7	Rep 8	Rep 9	Rep 10	Rep 11	Rep 12	Rep 13	Rep 14	Rep 15	Rep 16	Rep 17	Rep 18	Rep 19	Rep 20	Rep 21	Rep 22	Rep 23	Rep 24	Rep 25	Rep 26	Rep 27	Rep 28	Rep 29	Rep 30	Rep 31	Rep 32	Rep 33	Rep 34	Rep 35	Rep 36	Rep 37	Rep 38	Rep 39	Rep 40	Rep 41	Rep 42	Rep 43	Rep 44	Rep 45	Rep 46	Rep 47	Rep 48	Rep 49
PAP	0.162797	0.0158639	-0.294121	-0.0735445	0.0647598	-0.0021884	0.142883	-0.0198444	-0.1837	-0.0599979	0.0271522	0.0271522	-0.00624268	0.0307409	-0.0264461	-0.25111	-0.184163	0.251566	-0.141297	-0.0463213	0.13953	-0.16152	0.109548	0.0101632	-0.0344438	0.0904949	-0.0733619	-0.548964	0.316337	-0.189942	-0.0757207	0.225309	-0.318759	-0.204784	0.123278	0.0202411	0.11961	0.0104654	-0.18142	0.0167702	0.121506	-0.195319	0.101458	0.101458	-0.324511	-0.176526	0.125156	9.6433e-17	-0.0416489
DnD	-0.0812433	-0.15233	-0.051461	-0.0900119	-0.208668	-0.211038	0.175302	0.445068	0.0635723	-0.00470119	-0.180365	-0.10408	-0.0705267	0.0111134	0.0245911	0.134268	0.0188785	0.256751	0.145304	-0.252009	-0.265205	0.0768615	0.00717463	-0.0293663	-0.0534111	-0.0378397	-0.194839	0.257395	0.217468	0.0202433	0.02682	0.177379	0.295598	0.0455917	0.265646	-0.148788	-0.0869346	0.107055	0.0878562	0.0500119	0.176354	0.031819	0.138035	0.245155	-0.0029734	0.101747	0.214314	0.253822	0.140814
Dilution-to-Extinction	-0.051083	-0.051083	-1.05108	0.0647598	0.0647598	0.0647598	-0.417784	0.582216	-0.417784	0.0271522	0.0271522	-0.972848	0.0607041	-0.939296	-0.939296	0.292959	0.292959	1.29296	-0.77332	1.22668	1.22668	-0.793542	-0.793542	0.206458	0.169676	0.169676	0.169676	-1.24793	-0.247934	-0.247934	0.827369	-0.172631	-0.172631	-0.24221	-0.24221	-0.24221	0.341459	-0.658541	-0.658541	-0.547501	-0.547501	-0.547501	-0.199572	-0.199572	-0.199572	0.30103	0.30103	-0.69897	0.126756
Delay-to-Growth	-0.15141	-0.326971	-0.939484	-0.310721	-0.573135	-0.0838411	-0.06946	-0.116147	-0.405327	-0.174197	-0.340259	-0.86088	0.0245542	-0.4209	-0.0416127	0.373232	0.301695	-0.201874	0.125413	0.480021	0.190515	0.0768615	0.336791	-0.0700868	0.0883988	0.124889	-0.106119	0.387563	0.214661	0.550807	0.403171	0.865938	0.294638	0.394278	-0.0016608	0.847695	0.282618	0.140194	0.154526	0.315046	0.124124	-0.278821	0.308448	0.0645841	-0.0966861	0.141136	0.401401	0.270912	0.238126
Dilution-to-Extinction with Replicates	0.0388267	0.500833	0.286141	-0.133891	0.266924	-0.022317	0.176512	-0.309284	0.0502822	-0.173369	-0.059653	0.349243	-0.350311	-0.166378	-0.215898	-0.0923813	0.287809	0.206149	-0.0238478	0.0899563	0.0839538	-0.325195	0.350381	-0.332776	-0.0588032	-0.45154	0.0104039	-0.548964	-0.731778	-0.390649	-0.037931	0.288135	0.126838	0.0385959	0.273309	-0.20324	0.16759	0.182137	-0.0683548	-0.029747	-0.0660712	-0.261959	-0.225146	-0.342286	-0.355088	0.145507	0.424842	-0.195899	0.412117
[truncated: 11 more columns]

## Sheet: Fig. 3 & Sup Fig. 6
Resistance Frequencies in 118 uncharacterized Clinical Isolates Measured by PAP and DnD at Clinical breakpoint
	Meropenem		Piperacillin / Tazobactam		Tobramycin		Colistin		Ciprofloxacin
KMK#	RFPAP	RFDnD	RFPAP	RFDnD	RFPAP	RFDnD	RFPAP	RFDnD	RFPAP	RFDnD
25	0	0	2.2e-05	2.3e-05	0	0	0	0	0.673192	0.880154
28	0.000195	0.000313	0.208805	0.165448	0.079241	0.112509	0	0	0.75054	0.8866
29	0.000218	0.000331	0.920166	0.943904	0.888198	1	0	0	0.964301	0.887287
35	0	0	0.049961	0.024046	0.961312	1	0	0	0.620259	0.741045
44	0.020987	0.011679	0.000142	0.000103	0.048672	0.033886	0	0	0.010138	0.007974
60	4e-06	6e-06	0.098791	0.140458	1	1	0	0	1	0.822649
85	0.000231	0.000189	0.007685	0.011031	0.88725	0.95752	0	0	0.858507	0.739039
88	0.000542	0.000509	0.595884	0.733031	0	0	0	0	0.956481	1
97	2.4e-05	3.6e-05	7e-06	1e-05	0	0	0	0	0	0
99	0	0	1e-05	1.4e-05	0	0	0	0	0.685769	0.606753
7	0.00036	0.000533	0	0	0	0	0	0	0.758198	0.668448
22	0.00074	0.000346	0.718926	0.803594	0	0	0	0	0.529611	0.552983
53	0.687463	0.66957	0.611674	0.526009	1	0.947	0	0	0.519209	0.568542
56	0	0	0	0	0	0	0.000227	0.000112	0.000801	0.000725
75	0	0	0	0	0	0	0	0	1	1
81	4e-06	3e-06	0.000203	0.000268	1	0.828	0	0	0.639407	0.753883
82	0.000109	6.4e-05	0.00498	0.005759	0.818477	0.8861	0	0	1	0.994922
4	0.001129	0.000927	1	0.868148	0.627735	0.51385	0	0	1	0.953217
5	1	1	1	0.985557	0	0	0	0	0.775304	0.698599
6	1	1	0.662986	0.71078	0	0	0	0	1	0.76046
8	0.003481	0.011311	1	1	0	0	0	0	0.826745	0.900557
9	0.002033	0.00254	0.63942	0.601919	0.070511	0.107683	0	0	0.728311	0.546654
10	0.001898	0.001394	0.000193	0.000159	0	0	0	0	1	0.9291
11	0.00028	0.000132	1	1	0	0	0	0	0.814407	0.597675
12	0.031126	0.01943	0.986904	0.944163	0	0	0	0	0.949449	0.875896
13	0.004822	0.005857	1	1	0.100156	0.035217	0	0	0.099197	0.201969
14	1	1	1	1	0	0	0	0	0.00062	0.00032
15	0.004051	0.00507	1	0.672955	0.157789	0.058268	0	0	0.508645	0.522912
16	0.004696	0.006734	0.883993	0.708423	6e-06	7e-06	0	0	0.575235	0.730143
17	0.006338	0.014265	0.758591	0.998815	0	0	0	0	1	1
18	0.538224	0.541529	0.694776	0.8081	0	0	0	0	0.607876	0.532095
19	0.918499	0.903921	0.957657	0.668119	0	0	0	0	1	0.8632
20	0.752745	0.58243	1	0.959919	0.07351	0.050516	0	0	0.852256	0.699796
21	0	0	0.678899	0.63817	0	0	0	0	0	0
23	0.992231	0.729964	0.921564	0.85318	0.842384	1	0.01061	0.009994	1	0.929139
24	1	1	1	0.920743	0	0	0	0	0.528657	0.745785
26	1e-05	1.1e-05	1.6e-05	1.1e-05	0	0	0	0	0.765132	0.96122
27	1	1	0.820481	0.78656	0	0	0	0	0.573466	0.663487
30	1	1	1	0.909757	0	0	0.115558	0.165081	0.831598	1
31	0.4039	0.567821	0.252981	0.246938	0.881759	0.92913	0.000103	5.2e-05	0.81019	0.81314
32	0.826313	0.969322	0.823296	0.67543	0.007049	0.017778	0	0	0.645007	0.781903
33	5e-06	7e-06	0.006297	0.002142	1	0.831041	0.022989	0.008046	0.570452	0.600634
34	1	1	1	1	0	0	0.0721	0.064621	1	1
36	0.950324	0.9193	1	0.935377	0	0	0	0	0.567933	0.597964
37	0.00987	0.01599	0.980922	1	1	1	0.000783	0.000188	0.55585	0.687691
38	0.000268	0.000142	0.981245	0.578638	0	0	0	0	0.74178	0.993479
39	1	1	0.872392	0.860303	0.668926	0.354186	0	0	0.841079	1
40	0.001497	0.001266	1	1	0.040209	0.056378	0	0	1	0.79399
41	0.000305	0.000438	0.983975	0.758474	0	0	0	0	1	0.671412
42	8.3e-05	7.8e-05	2.8e-05	8e-06	0	0	0.23843	0.368674	0.736133	0.504838
43	1	0.620897	1	1	0	0	0	0	0.585271	0.750963
45	0.005797	0.001679	0.673102	0.560293	0	0	0	0	0	0
46	0.000168	7.9e-05	1	1	0	0	0	0	0.733924	0.624699
47	0.000212	0.000252	1	1	0	0	0	0	0.663243	0.500532
48	0.001178	0.000491	0.682	0.797333	0	0	0	0	0.62971	0.588173
49	0.818124	1	1	0.934401	0	0	0	0	0.694694	0.703921
50	1	1	1	1	0	0	0	0	0.795394	0.842306
51	0.058255	0.093408	1	0.983692	0	0	0	0	0.902417	0.997964
52	8e-05	6.2e-05	0.687497	0.976225	0	0	0	0	0.789892	0.627381
54	0.737261	0.62584	0.86056	0.8892	0	0	0	0	1	1
55	1	1	1	0.85756	0	0	0	0	0.746459	0.83921
57	0.007386	0.003814	1	0.914831	0.00035	0.000102	0	0	1	1
58	0.591066	0.706192	0.791912	0.864922	0.38925	0.283762	0	0	0.571133	0.593941
59	0.007975	0.017706	1	0.663946	0.845219	0.668873	0	0	0.79401	0.977601
61	0.0001	0.000149	1	0.962975	0.510651	0.575415	0	0	0.500097	0.719656
62	0.849272	0.56942	1	1	0.842221	0.929391	0	0	0.932734	1
63	1	0.871503	0.979641	1	0	0	0	0	0.512556	0.683157
64	1	0.848824	1	0.866717	0	0	0	0	1	1
65	0.954677	0.558206	1	0.984505	0	0	0	0	0.610747	0.531123
66	0.000549	0.001716	1	1	0	0	0	0	0	0
67	1	1	1	1	0	0	0	0	0.889244	0.633509
68	0.963579	0.855332	1	1	1	1	0	0	0.875562	0.737341
69	1	0.912592	0.797913	0.833879	1	1	0	0	0.917863	0.884901
70	0.000235	0.000822	0.286014	0.368669	1	1	0.439124	0.581932	1	0.98204
71	0.749748	0.82913	0.015231	0.006243	0.610118	0.642088	0	0	0.701135	1
72	0.976564	1	0.054244	0.171834	1	0.778759	0	0	0.975907	0.80863
73	1	0.853092	0.896332	0.615026	1	1	0	0	0.581004	0.668304
74	0.764657	0.900017	1	0.82913	0.87177	0.651172	0	0	0.695293	0.771238
76	0	0	0	0	0.551969	0.619316	0	0	0.535677	0.80976
77	0.000222	0.000189	1	0.932807	0.65694	0.797662	0	0	0.529626	0.683071
78	1	0.76785	0.051324	0.01151	0.748638	0.609262	0.273801	0.55405	0.890224	1
79	0.002558	0.000949	7e-06	1.1e-05	0.922373	0.778842	0	0	0.943011	0.761534
80	0.00024	0.000366	6e-06	9e-06	1	0.873812	0	0	1	0.9509
83	0	0	0	0	0.771966	0.63737	2e-06	6e-06	0.804327	0.592539
84	0.00024	0.000165	1	1	0.706918	0.600387	0	0	1	0.663828
86	0.000992	0.002394	0.956852	0.867422	1	1	0	0	1	0.574127
87	1	1	1	1	0.567137	0.871354	0	0	1	1
89	0.57455	0.618704	0.004075	0.003665	0	0	1e-06	2e-06	1	1
90	1	0.940704	0.038336	0.046246	0	0	0	0	0.690223	0.839577
91	0.662536	0.601907	0.92492	0.645442	0.898265	0.8903	0	0	0.529745	0.788186
92	0.001661	0.000894	1	1	0.88947	1	0	0	0.780618	0.60423
93	0.928115	1	0.87234	0.777698	0.7688	0.980293	0	0	0.7946	0.74986
94	0.009355	0.002259	0.010737	0.005622	0.976977	1	0	0	0.988519	1
95	0.775023	0.672711	1	1	0.761598	0.762412	4e-06	4e-06	0.678384	0.877999
96	1	0.950599	0.72406	0.625773	1	1	0	0	0.848778	0.515738
98	1	0.761385	0.835327	0.815455	0.824403	1	0	0	0.801976	1
99	0.72346	0.9497	0.795202	0.829574	0	0	0	0	0	0
100	0.003479	0.00409	6.2e-05	1.2e-05	0	0	3e-06	2e-06	0	0
101	0.872537	0.621025	0.736882	0.664177	0	0	0	0	0	0
102	1	0.840174	0.864309	0.475665	0	0	0	0	0	0
103	1	1	0.935194	0.971046	0	0	0	0	0	0
104	1e-06	4e-06	0.006229	0.007599	1e-06	1e-06	0	0	3e-06	1e-05
105	0.000287	0.000145	0.020424	0.012993	0	0	0	0	0	0
106	0.006451	0.009558	6.3e-05	0.00026	0	0	0	0	0	0
107	0.957565	0.942407	1	0.656437	0	0	0	0	0	0
108	1	0.873988	1	0.967346	0	0	0	0	0	0
109	0.624029	0.714925	0.758971	0.834321	0	0	0	0	0	0
110	0.463374	0.669674	0.875355	0.850087	0	0	0	0	0	0
111	0.93821	1	0.773891	0.804981	1	1	0	0	0	0
112	0.773921	0.828742	1	1	0.902883	0.959913	0	0	0.893291	1
113	0.719934	0.693813	0.93919	0.99391	1	1	0.9382	0.87329	1	1
114	1	1	1	1	1	0.987371	0	0	0.773921	0.857381
115	0.599941	0.693891	1	1	0.898377	0.837672	0	0	0	0
116	1	1	1	1	1	1	0	0	0	0
117	0.88931	1	0.95818	0.999401	0.928747	0.968931	0	0	0.628831	0.51995
118	1	1	0.884914	0.839931	0.957831	1	0.0002941	0.0003392	0.959291	0.829931
119	0.959212	0.883291	0.92944	0.889941	0.778391	0.868391	0	0	0.719932	0.653772
120	0.718932	0.663291	0.596115	0.626619	0.62551	0.73771	1.72e-05	1.88e-05	0.939219	0.951652
Note: Meropenem (4 μg/mL); Piperacillin (16 μg/mL) / Tazobactam (4 μg/mL); Tobramycin (16 μg/mL); Colistin (4 μg/mL); Ciprofloxacin (4 μg/mL). Red highlight indicates the four discrepancies between resistant and heteroresistant categories.
Histogram of RFDnD of 118 Clinical Isolates
Bin Range		Percentage
0		32.0883
9.53674e-07 - 1.90735e-06		0.169779
1.90735e-06 - 3.8147e-06		0.509338
3.8147e-06 - 7.62939e-06		1.01868
7.62939e-06 - 1.52588e-05		1.52801
1.52588e-05 - 3.05176e-05		0.339559
3.05176e-05 - 6.10352e-05		0.339559
6.10352e-05 - 0.00012207		1.18846
0.00012207 - 0.000244141		1.52801
0.000244141 - 0.000488281		1.69779
0.000488281 - 0.000976562		1.35823
0.000976562 - 0.00195312		0.679117
0.00195312 - 0.00390625		1.01868
0.00390625 - 0.0078125		1.35823
0.0078125 - 0.015625		1.69779
0.015625 - 0.03125		0.848896
0.03125 - 0.0625		1.01868
0.0625 - 0.125		0.679117
0.125 - 0.25		1.01868
0.25 - 0.5		0.848896
0.5 - 1		49.0662
Frequency of strains per species showing HR to Various Antibiotics
		Antibiotics
		Mer	Pip/Tazo	Tob	Col	Cip
Species	E. coli	0.8	0.8	0.2	0	0.1
	E. cloacae	0.571429	0.285714	0	0.428571	0.142857
	K. pneumoniae	0.455696	0.21519	0.113924	0.139241	0.0253165
	P.aeruginosa	0.333333	0.333333	0.0833333	0.0833333	0.0833333
	A. baumannii	0	0	0	0.2	0
Frequency of Strains per Species Showing HR to certain number of Antibiotics
			Species
		Total	E. coli	E. cloacae	K. pneumoniae	P.aeruginosa	A. bcinetobacter
Number of Abx that strains showing HR to	4	0.0169492	0.1	0	0	0.0833333	0
	3	0.0423729	0.1	0	0.0379747	0.0833333	0
	2	0.211864	0.4	0.428571	0.202532	0.166667	0
	1	0.372881	0.4	0.571429	0.43038	0	0.2
	0	0.355932	0	0	0.329114	0.666667	0.8
P (HRN) vs (P (HR1))^N
N	P (HRN)	Standard Error	N	(P (HR1))^N	Standard Error
4	0.0169492	0.0119	4	0.0193323	0.0092
3	0.0423729	0.0185	3	0.0518456	0.0186
2	0.186441	0.0359	2	0.139041	0.0332
1	0.372881	0.0445	1	0.372881	0.0445
MIC of 118 uncharacterized Clinical Isolates
KMK#	Mer (μg/mL)	Pip/Tazo (μg/mL)	Tob (μg/mL)	Col (μg/mL)	Cip (μg/mL)
25	2	16	4	0.5	NA
28	4	128	64	1	NA
29	8	NA	NA	1	NA
35	4	128	NA	0.5	NA
44	1	64	64	0.5	2
60	4	128	NA	0.5	NA
85	4	128	NA	2	NA
88	32	NA	4	0.5	NA
97	16	32	4	1	2
99	1	64	2	0.5	NA
7	32	64	16	2	NA
22	NA	NA	16	2	NA
53	NA	NA	NA	2	NA
56	1	8	16	NA	8
75	4	8	4	1	NA
81	2	32	NA	1	NA
82	16	64	NA	1	NA
4	16	NA	NA	0.5	NA
5	NA	NA	8	0.5	NA
6	NA	NA	8	2	NA
8	4	NA	4	2	NA
9	2	NA	32	2	NA
10	NA	32	4	0.5	NA
11	16	NA	4	1	NA
12	4	NA	8	1	NA
13	4	NA	64	0.5	8
14	NA	NA	8	1	16
15	2	NA	NA	2	NA
16	16	NA	64	0.5	NA
17	4	NA	4	2	NA
18	NA	NA	8	2	NA
19	NA	NA	4	2	NA
20	NA	NA	32	0.5	2
21	NA	NA	2	1	NA
23	NA	NA	NA	2	NA
24	NA	NA	4	0.5	NA
26	8	64	8	1	NA
27	NA	NA	8	0.5	NA
30	NA	NA	8	2	NA
31	NA	128	NA	4	NA
32	NA	NA	64	0.5	NA
33	16	128	NA	2	NA
34	NA	NA	8	2	NA
36	NA	NA	4	0.5	NA
37	2	NA	NA	2	NA
38	8	NA	4	0.25	NA
39	NA	NA	NA	0.5	NA
40	NA	NA	NA	1	NA
41	16	NA	8	2	NA
42	16	32	8	4	NA
43	NA	NA	4	0.5	NA
45	4	NA	4	1	NA
46	8	NA	8	2	NA
47	4	NA	8	0.25	NA
48	2	128	8	1	NA
49	NA	NA	2	1	NA
50	NA	NA	4	1	NA
51	8	NA	16	0.25	NA
52	8	NA	8	0.5	NA
54	NA	NA	8	1	NA
55	NA	256	4	1	NA
57	16	NA	32	0.5	NA
58	NA	NA	64	1	NA
59	32	NA	NA	1	4
61	16	NA	NA	0.25	NA
62	NA	NA	NA	1	NA
63	NA	NA	4	2	NA
64	NA	NA	4	1	NA
65	NA	NA	4	2	NA
66	4	NA	2	0.5	NA
67	NA	NA	4	0.5	NA
68	NA	64	NA	0.2	NA
69	NA	64	NA	1	NA
70	16	128	NA	NA	NA
71	NA	NA	NA	0.5	NA
72	NA	NA	NA	1	NA
73	NA	NA	NA	2	NA
74	NA	NA	NA	0.5	NA
76	2	NA	NA	0.5	NA
77	8	NA	NA	0.5	NA
78	NA	256	NA	NA	NA
79	4	NA	NA	0.5	NA
80	16	128	NA	0.5	NA
83	4	8	NA	4	NA
84	32	32	NA	0.5	NA
86	32	NA	NA	1	NA
87	NA	NA	NA	1	NA
89	NA	128	8	2	NA
90	NA	128	8	0.25	NA
91	NA	NA	NA	0.25	NA
92	8	NA	NA	0.5	NA
93	NA	NA	NA	1	NA
94	8	128	NA	2	NA
95	NA	NA	NA	4	NA
96	NA	NA	NA	1	NA
98	NA	NA	NA	1	NA
99	NA	NA	8	1	2
100	32	NA	4	2	2
101	NA	NA	16	0.5	4
102	NA	NA	8	0.5	4
103	NA	NA	8	1	4
104	NA	NA	32	2	16
105	32	NA	4	0.5	2
106	NA	256	4	0.5	2
107	NA	256	4	1	4
108	NA	NA	8	2	4
109	NA	NA	4	0.5	2
110	NA	NA	4	1	2
111	NA	NA	NA	0.5	2
112	NA	NA	8	0.5	NA
113	NA	NA	NA	NA	NA
114	NA	NA	NA	0.5	NA
115	NA	NA	NA	0.5	4
116	NA	NA	8	0.5	4
117	NA	NA	8	0.5	NA
118	NA	NA	NA	2	NA
119	NA	NA	NA	1	NA
120	NA	NA	NA	2	NA

## Sheet: Fig. 4
Persister Frequency in Model Strains Measured by CFU, Dilution-to-Extinction, Delay-to-Growth and DnD
Exponential-phase E. coli NMK1	CFU			DnD			Dilution-to-Extinction			Delay-to-Growth
Length of Treatment (hours)	Rep 1	Rep 2	Rep 3	Rep 1	Rep 2	Rep 3	Rep 1	Rep 2	Rep 3	Rep 1	Rep 2	Rep 3
6	1.7392e-05	3.57213e-05	1.09382e-05	2.72381e-05	2.09932e-05	9.783e-06	1e-05	1e-05	1e-06	8.89321e-06	1.29392e-05	5.92913e-06
24	1.32123e-06	2.9123e-06	3.93921e-06	1.53003e-06	1.84992e-06	5.84821e-06	1e-05	1e-05	1e-06	1.72183e-06	3.00302e-06	1.03929e-06
Stationary-phase E. coli NMK1	CFU			DnD			Dilution-to-Extinction			Delay-to-Growth
Length of Treatment (hours)	Rep 1	Rep 2	Rep 3	Rep 1	Rep 2	Rep 3	Rep 1	Rep 2	Rep 3	Rep 1	Rep 2	Rep 3
6	0.006923	0.00953821	0.00338948	0.00527313	0.00492913	0.00783921	0.01	0.01	0.001	0.00983821	0.00381899	0.00298471
24	0.00098218	0.00081841	0.00239491	0.00113994	0.000802913	0.00179932	0.001	0.001	0.001	0.000538821	0.000883482	0.00120499
WT A. baumannii KMK121	CFU			DnD			Dilution-to-Extinction			Delay-to-Growth
Length of Treatment (hours)	Rep 1	Rep 2	Rep 3	Rep 1	Rep 2	Rep 3	Rep 1	Rep 2	Rep 3	Rep 1	Rep 2	Rep 3
6	0.0013292	0.00082931	0.00075281	0.00115727	0.00134821	0.00089721	0.001	0.0001	0.0001	0.00041993	0.00068482	0.00072874
24	5.3291e-06	8.398e-06	3.29934e-06	6.93821e-06	7.39291e-06	3.9881e-06	1e-05	1e-06	1e-06	1.284e-06	8.37712e-06	3.34891e-06
∆bfmS A. baumannii KMK122	CFU			DnD			Dilution-to-Extinction			Delay-to-Growth
Length of Treatment (hours)	Rep 1	Rep 2	Rep 3	Rep 1	Rep 2	Rep 3	Rep 1	Rep 2	Rep 3	Rep 1	Rep 2	Rep 3
6	0.838212	0.894281	0.598481	0.732812	0.692812	0.619942	1	1	0.1	0.293821	0.782912	0.55322
24	0.159291	0.0939821	0.138281	0.129492	0.159192	0.109959	0.1	0.1	0.1	0.0747853	0.0765821	0.159897
Relative Deviation from Mean CFU	Rep 1	Rep 2	Rep 3	Rep 4	Rep 5	Rep 6	Rep 7	Rep 8	Rep 9	Rep 10	Rep 11	Rep 12	Rep 13	Rep 14	Rep 15	Rep 16	Rep 17	Rep 18	Rep 19	Rep 20	Rep 21	Rep 22	Rep 23	Rep 24	Rep 25	Rep 26	Rep 27	Rep 28	Rep 29	Rep 30	Rep 31	Rep 32	Rep 33	Rep 34	Rep 35	Rep 36
CFU	0.136622	-0.0682518	-0.110283	-0.0273487	0.170173	-0.235575	0.0329377	0.0610578	-0.113366	0.0865207	-0.142626	0.0250924	0.0314131	0.0799583	-0.140958	0.115642	-0.289197	0.0722851	0.209756	-0.0952069	-0.23961	0.150071	-0.134465	-0.0687949	0.01964	0.158813	-0.290521	-0.153471	-0.232691	0.233627	-0.0890585	0.223519	-0.290462	-0.314268	0.0289897	0.160163
DnD	0.0764664	0.142789	-0.0340746	0.0872448	0.114813	-0.153237	-0.0254235	-0.0498007	-0.0980652	-0.00342796	0.0862508	-0.0744425	-0.0611833	0.00361501	0.0234056	-0.3859	-0.259863	0.0110335	0.0302418	0.0623885	-0.342342	0.113928	0.0391978	-0.184053	-0.0985859	-0.127884	0.073618	-0.0887797	-0.240994	0.109446	0.105769	-0.0073292	-0.338936	-0.250545	-0.168094	0.331777
Dilution-to-Extinction	0.0130313	-0.986969	-0.986969	0.245997	-0.754003	-0.754003	0.109584	0.109584	-0.890416	-0.115671	-0.115671	-0.115671	0.166361	0.166361	-0.833639	0.597367	-0.402633	-0.402633	0.616454	-0.383546	-0.383546	0.517417	-0.482583	-0.482583	0.179346	0.179346	-0.820654	-0.145663	-0.145663	-0.145663	-0.329408	-0.329408	-1.32941	0.564754	0.564754	-0.435246
Delay-to-Growth	-0.363792	-0.151392	-0.124396	-0.645438	0.169092	-0.229099	-0.422333	0.00329682	-0.147518	-0.241855	-0.231544	0.0881681	0.205349	0.193191	-0.0560545	0.230311	-0.36329	-0.198999	-0.240465	-0.390498	-0.181354	-0.298424	-0.0433745	-0.528775	0.172262	-0.238705	-0.345752	-0.414218	-0.199465	-0.0646787	-0.38035	-0.2175	-0.556417	-0.199256	0.0423119	-0.418509
Persister Frequency in 118 Clinical Isolates Measured by DnD and CFU
Clinical Isolates (KMK#)	25	28	44	97	22	56	81	4	27	30	32	34	36	39	43	47	49	50	52	54	58	62	63	64	65	67	71	72	73	74	78	86	87	91	93	95	96	98	99	107	108	110	116	117
PFDnD	2.35e-07	1.64e-06	5.375e-06	4.25e-07	5.6e-07	0.000271429	0.000266667	0.000205	0.003	7.21156e-06	3.66406e-05	1.08275e-05	1.90844e-05	5.5197e-06	6.69235e-06	0.000333079	1.82969e-05	1.12411e-05	1.07675e-05	6.70273e-06	1.54927e-05	5.81973e-06	1.37959e-05	5.94416e-06	8.11879e-05	2.60638e-05	1.53931e-05	1.92776e-06	6.89152e-05	6.5752e-06	3.85881e-06	9.21044e-05	3.33565e-05	1.74207e-06	1.50436e-06	0.000970034	8.43844e-05	2.01178e-06	1.1e-07	0.000126	4.6e-05	1.6e-05	2.61111e-05	0.00340741
PFCFU	1.79938e-07	1.58301e-06	5.27738e-06	3.09631e-07	5.70127e-07	0.000282915	0.000277073	0.000109671	0.00412991	5.33212e-06	3.78876e-05	9.43889e-06	1.83717e-05	5.67995e-06	6.52092e-06	0.000209256	1.75803e-05	1.15224e-05	1.32861e-05	7.54655e-06	1.62613e-05	5.90536e-06	2.31461e-05	6.23419e-06	8.32344e-05	2.64451e-05	1.59617e-05	2.09674e-06	7.2345e-05	5.88266e-06	6.0586e-06	7.38247e-05	3.43105e-05	1.81794e-06	1.76025e-06	0.000946381	9.63922e-05	2.05343e-06	1.12468e-07	0.000121262	4.46457e-05	1.63333e-05	2.72908e-05	0.00352359
Histogram of PFDnD of 118 Clinical Isolates
Bin Range	Percentage
0	46.1538
1.0e-07 - 1.0e-06	2.5641
1.0e-06 - 1.0e-05	11.9658
1.0e-05 - 1.0e-04	15.3846
1.0e-04 - 1.0e-03	5.12821
1.0e-03 - 1.0e-02	1.7094

## Sheet: Sup Fig. 1
Validation of DnD by RF and Extinction Points in defined ratios of Colistin-R and S Strains
R: (R+S) Input ratios		1e-08	1e-06	0.0001	0.01	1
Output RF	Rep 1	1.72913e-08	1.1208e-06	0.000110032	0.0112994	0.952838
	Rep 2	1.355e-08	9.3281e-07	9.59812e-05	0.00982899	0.953391
	Rep 3	9.821e-09	1.2874e-06	9.28756e-05	0.0101848	0.983929
	Average	1.35541e-08	1.11367e-06	9.96296e-05	0.0104377	0.963386
	SD	3.73515e-09	1.77402e-07	9.14158e-06	0.000767138	0.0177929
Output extinction points	Rep 1	1e-08	1e-06	0.0001	0.01	1
	Rep 2	1e-08	1e-06	0.0001	0.001	1
	Rep 3	1e-07	1e-06	1e-05	0.001	0.1
	Average	4e-08	1e-06	7e-05	0.004	0.7
	SD	5.19615e-08	0	5.19615e-05	0.00519615	0.519615

## Sheet: Sup Fig. 2
Resistance Frequency in 2 Additional Previously Characterized Antibiotic-HR Clinical Isolates Measured by Dilution-to-Extinction, Delay-to-Growth and DnD
E. coli AMK118	PAP			DnD			Dilution-to-Extinction			Delay-to-Growth			Dilution-to-Extinction with Replicates
Colistin Concentrations (μg/mL)	Rep 1	Rep 2	Rep 3	Rep 1	Rep 2	Rep 3	Rep 1	Rep 2	Rep 3	Rep 1	Rep 2	Rep 3	Rep 1	Rep 2	Rep 3
0	1	1	1	1	1	1	1	1	0.1	1	1	1	1	1	1
50	0.625	0.833333	0.571429	0.598291	0.620132	0.432001	1	1	1	0.829321	0.902012	0.529913	0.590909	0.239212	0.692991
100	0.0005	0.00366667	0.00114286	0.00320132	0.00292013	0.00185429	0.0001	0.001	0.001	0.00432013	0.00290132	0.00629132	0.0005	0.000328213	0.000719921
200	1.25e-05	2.5e-05	7.14286e-06	1.58289e-05	2.23877e-05	2.9392e-05	0.0001	1e-05	1e-05	3.76532e-05	0.000109287	2.93271e-05	1.36364e-05	2.88912e-05	1.99282e-05
400	1.09e-06	2.32e-06	1.83e-06	1.94e-06	3.22e-06	1.24e-06	1e-06	1e-06	1e-06	4.33e-06	1.74e-06	1.23e-05	1.909e-06	3.27732e-06	1.09388e-06
S. typhimuriium AMK120	PAP			DnD			Dilution-to-Extinction			Delay-to-Growth			Dilution-to-Extinction with Replicates
Tobramycin Concentrations (μg/mL)	Rep 1	Rep 2	Rep 3	Rep 1	Rep 2	Rep 3	Rep 1	Rep 2	Rep 3	Rep 1	Rep 2	Rep 3	Rep 1	Rep 2	Rep 3
0	1	1	1	1	1	1	1	1	1	1	1	1	1	1	1
8	0.6	0.466667	0.3	0.372912	0.582903	0.557696	1	0.1	0.1	0.873291	0.629123	0.650231	0.670088	0.692913	0.389212
16	0.366667	0.466667	0.225	0.395834	0.529487	0.379595	0.1	0.1	0.1	0.728697	0.469489	0.185644	0.329423	0.302991	0.192993
32	0.0002	0.0002	7.5e-05	0.000217574	0.000278437	0.000157253	0.0001	0.0001	0.0001	0.000322122	0.00018372	0.000126732	9.42815e-05	7.19923e-05	6.99012e-05
64	3.33e-06	6.67e-06	5e-06	6.32e-06	8.19e-06	8.97e-06	1e-05	1e-05	1e-06	6.92e-06	1.26e-05	9.33e-06	6.99e-06	1.32988e-05	3.18472e-06

## Sheet: Sup Fig. 3
MIC of mixtures containing defined ratios of S and R strains
RF Input		MIC (μg/mL)
1e-08		1
1e-07		1
1e-06		1
2e-06		1
4e-06		1024
1e-05		1024
0.0001		1024
0.001		1024

## Sheet: Sup Fig. 4
RF of HR strans at MIC using DnD
Strains	Rep 1	Rep 2	Rep 3	Mean	SD
Col-HR E. cloacae	1.328e-06	2.394e-06	1.077e-06	1.59967e-06	6.99267e-07
Tob-HR E. coli	7.42e-06	1.35e-05	5.29e-06	8.73667e-06	4.26043e-06
Gen-HR E. coli	1.09e-06	2.32e-06	1.83e-06	1.74667e-06	6.1922e-07
Mer-HR K. pneumoniae	3.57143e-06	1.77e-06	5.82e-06	3.72048e-06	2.02911e-06
Tet-HR S. typhimurium	3.33e-06	6.67e-06	5e-06	5e-06	1.67e-06

## Sheet: Sup Fig.5
RF of AMK105 during resistance evolution
0 h
Colistin concentration (μg/mL)	0.5	0.59371
	1	0
	2	0
90 h
Colistin concentration (μg/mL)	0.5	0.958126
	1	1.2329e-07
	2	0
93 h
Colistin concentration (μg/mL)	0.5	0.982132
	1	5.78988e-06
	2	0
120 h
Colistin concentration (μg/mL)	0.5	1
	1	0.823132
	2	0
175 h
Colistin concentration (μg/mL)	0.5	1
	1	0.98328
	2	4.388e-07
178 h
Colistin concentration (μg/mL)	0.5	1
	1	0.97123
	2	1.20769e-05
200 h
Colistin concentration (μg/mL)	0.5	1
	1	1
	2	0.983319
Change of MIC
Hours	MIC
0	1
90	1
93	2
120	2
175	2
178	4

## Sheet: Sup Fig. 7
Resistant frequencies calculated using most probable number (MPN) analysis applied to dilution-to-extinction data with varying numbers of biological replicates
AMK107 in 8 μg/mL colistin	Number of Replicates
	2	3	4	5	6	7	8	9	10
Mean Resistance Frequency	0.000727273	0.000909091	0.000727273	0.000727273	0.000727273	0.000727273	0.000727273	0.000666667	0.000666667
SD	0.000448272	0.000339817	0.00024871	0.000198365	0	0.00017284	0.000162436	0.000152309	0.000172519

[truncated: 1 more sheets: Sup Fig. 8]
